# Supplementary material for: Crossed Pathways for Radiation-Induced and Immunotherapy-Related Lung Injury
Source: Front Immunol. 2021 Dec 1;12:774807. doi: 10.3389/fimmu.2021.774807 (PMC8672113; doi:10.3389/fimmu.2021.774807)
Supplement: Supplementary file 1 [file Table_1.xlsx]

## Sheet: Sheet1
		table1.Drugs for Radiation pneumonitis
		Clinical trials.gov identifier		Drug		Target		Histological type of cancer		Phase		Interventions		Results
		NCT02947165		NIS793;PDR001		NIS793: TGFβ PDR001: PD-1		Advanced Malignancies		Phase 1		Experimental: NIS793 Experimental: NIS793 + PDR001		Combination therapy can enhance anti-tumor immunity via regulate Treg cells and tumor cell EMT(133).
		NCT04429542		BCA101		Both EGFR with TGFβ		EGFR-driven Advanced Solid Tumors		Phase 1/1b		Experimental: BCA101 Monotherapy Experimental: BCA101+pembrolizumab		Not yet completed
		NCT03954704		GS-1423		CD73-TGFβ-Trap		Advanced Solid Tumors		Phase 1		Experimental: Phase 1a, Part A - Dose Escalation		Not yet completed
												Experimental: Phase 1a, Part B - Flat Dose Regimen
												Experimental: Phase 1b, Cohort 1 (Gastric Cancer)
												Experimental: Phase 1b, Cohort 2 (Paired Biopsy)
		NCT03834662		AVID200		TGF-β1and TGF-β3		Malignant Solid Tumor		Phase 1		Experimental: Dose Level 1: 180 mg/m2 of AVID200 Experimental: Dose Level 2: 550 mg/m2 of AVID200 Experimental: Dose Level 3: 1100 mg/m2 of AVID200		No Results Posted
		NCT04291079		SRK-181		latent TGFβ1		Cancer		Phase 1		Biological: SRK-181 Biological: anti-PD-(L)1 antibody therapy		Not yet completed
		NCT04423380		SH3051		type I transforming growth factor-β(TGFβ)receptor serine/threonine kinase		Advanced Solid Tumor		Phase 1		Experimental: SH3051 capsules treatment		Not yet completed
		NCT02452008		Galunisertib (LY2157299)		TGF-β Receptor		Metastatic Castration-resistant Prostate Cancer		Phase 2		Experimental: Arm 1: Enzalutamide with LY2157299 Experimental: Arm 2: Enzalutamide alone		Not yet completed
		NCT04481256		Bintrafusp alfa (M7824, MSB0011359C)		TGFβRII and PD-L1		squamous cell carcinoma of the esophagus or gastro esophageal junction		Not Applicable		Experimental: Bintrafusp alfa,Paclitaxal, Carboplatin, Radiotherapy		Not yet completed
		NCT04595149		Bintrafusp alfa (M7824, MSB0011359C)				Esophageal Squamous Cell Carcinoma		Phase 2		Intervention: Combination Product: Bintrafusp alfa		Not yet completed
		NCT04246489		Bintrafusp alfa				Platinum-Experienced Cervical Cancer		Phase 2		Experimental: Bintrafusp alfa		Not yet completed
		NCT04574583		Bintrafusp alfa				Metastatic cancer or solid tumor		Phase 1 Phase 2		Experimental: 1/Sequential Dose Escalation Experimental: 2/Combination Dose Escalation Experimental: 3/Disease-Specific Expansion		Not yet completed
		NCT03796364		Endostar		angiogenesis		NSCLC phase III-IV		Phase 2		Arm 1：standard SRILI treatment Arm 2：Endostar® plus standard treatment		None
		NCT02296281		Pirfenidone		TGF-β pathway；M2 alveolar macrophage		NSCLC stage IIIA or IIIB, and SCLC in council deadline		Phase 2		Experimental: treatment group		None
												Intervention: Drug: Pirfenidone
		NCT03902509		Pirfenidone				Radiation-induced Lung Injury		Phase 2		Experimental: pirfenidone + basic treatment Controll：with basic treatment and without pirfenidone treatment		None
		NCT02496585		Nintedanib		triple kinase inhibitor blocking VEGFR, PDGFR and FGFR.		Lung cancer； lung metastasis		Phase 2		Experimental: Nintedanib + Prednisone Experimental：Placebo + Prednisone		None
		NCT02452463		Nintedanib				NSCLC		Phase 2		Experimental: Arm I (nintedanib) Placebo Comparator: Arm II (placebo) Experimental: Arm III (nintedanib, durvalumab)		RP affected/at risk （%） Arm I Arm II Arm III 0/5(0.00%) 2/3(66.7%) 0/0(0.00%)
