# Supplementary material for: Crossed Pathways for Radiation-Induced and Immunotherapy-Related Lung Injury
Source: Front Immunol. 2021 Dec 1;12:774807. doi: 10.3389/fimmu.2021.774807 (PMC8672113; doi:10.3389/fimmu.2021.774807)
Supplement: Supplementary file 2 [file Table_2.xlsx]

## Sheet: Sheet1
		table 2. immunotherapy related pneumonitis in patients treated with ICIs
		Clinical trials.gov identifier		Drug		Target		Histological type of cancer		Phase		Interventions		Results
	CTLA-4 inhibitors
		NCT02279732		ipilimumab		CTLA-4		NSCLC		Phase 3		Experimental: Arm 1: Carboplatin + Paclitaxel + Ipilimumab Experimental: Arm 2: Carboplatin + Paclitaxel + Placebo Experimental: Arm 2: Carboplatin + Paclitaxel + Placebo		Pneumonitis affected / at Risk (%) Arm I Arm II 0/98 (0.00%) 1/106 (0.94%)
	PD-1 inhibitors
		NCT02434081		Nivolumab		PD-1		NSCLC stage III		Phase 2		Experimental: Chemo-radiotherapy with concurrent nivolumab		None
		NCT02407171		pembrolizumab		PD-1		Metastatic Melanoma or NSCLC		Phase 2		Drug: MK-3475 Radiation: Stereotactic Body Radiation Therapy (SBRT)		None
		NCT04098068		MK-3475		PD-1		MSI-negative Solid Tumor Malignancies with a Mutator Phenotype		Phase 2		Drug: MK-3475 (an Antibody That Blocks Negative Signals to T Cells)		None
		NCT02621398		Pembrolizumab		PD-1		NSCLC stage II and III		Phase 1		Radiation: 3-Dimensional Conformal Radiation. Therapy Drug: Carboplatin Radiation: Intensity-Modulated Radiation TherapyOther: Laboratory Biomarker AnalysisDrug: PaclitaxelBiological: Pembrolizumab		Pneumonitis affected / at Risk (%) (132) grade 2 Grade 3 Grade 4-5 5/21（24%） 1/21(5%) 1/21(5%)
	PD-L1 inhibitors
		NCT02463994		Atezolizumab		PD-L1		NSCLC		Early Phase 1		Experimental: MPDL3280A + HIGRT		None
		NCT02848651		Atezolizumab		PD-L1		NSCLC		Phase 2		Drug: Atezolizumab		Pneumonitis affected / at Risk (%)(n=152) 7/152(4.61%)
		NCT02008227		Atezolizumab		PD-L1		Non-Squamous NSCLC		Phase 3		Experimental: Atezolizumab (MPDL3280A), an Engineered Anti-PD-L1 Antibody Active Comparator: Docetaxel		Pneumonitis affected / at Risk (%)(n=578) Atezolizumab Docetaxel 1/578 (0.17%) 6/609 (0.99%)
		NCT02403271		Durvalumab		Ibrutinib:BTK Durvalumab: PDL-1		NSCLC;breast cancer；pancreatic cancer		Phase 1 Phase 2		Drug: Ibrutinib;Durvalumab		Pneumonitis affected / at Risk (%)(n=122) 1/122 (0.82%)
	Combination of CTLA-4 inhibitors and PD-1 inhibitors
		NCT02659059		Nivolumab and Ipilimumab				Stage IV Non-Small Cell Lung Cancer		Phase 2		Nivolumab+Ipilimumab		Treatment-Related pulmonary Adverse Events affected/at risk(%) (131) Any grade Grade 3-4 20/288(6.9%) 6/288(2.1%)
		NCT03215706		Nivolumab and Ipilimumab				NSCLC		Phase 3		Experimental: Module A Chemotherapy/Biologics combined Active Comparator: Module B Chemotherapy Combination		Pneumonitis affected / at Risk (%) Module A Module B 1/358(0.28%) 0/349(0.00%)
